# Supplementary material for: Growth behavior and glyphosate resistance level in 10 populations of Echinochloa colona in Australia
Source: PLoS One. 2020 Jan 14;15(1):e0221382. doi: 10.1371/journal.pone.0221382 (PMC6959982; doi:10.1371/journal.pone.0221382)
Supplement: S1 Data — (XLSX) [file pone.0221382.s001.xlsx]

## Sheet: Sheet1
		Ist run				Second run
	Plant height
											STDEV	SE
BY12	1	47.5	45	44	60	72	77.5	71	72.5	61.1875	13.9051	4.91621
BY13	2	52.5	51	58	52	81	73	72.5	69.5	63.6875	11.6678	4.1252
BY34	3	38.5	43.5	52	38.5	68.5	67.5	70.5	71	56.25	14.6775	5.18927
BY7	4	47	48	52.5	51	76	68.5	94	66	62.875	16.494	5.83153
BY16	5	51	57	53	46	95	89.5	85	86	70.3125	20.2854	7.17196
BY25	6	48	60.5	53.5	45.5	80	85.5	78	82.5	66.6875	16.5593	5.85459
BY17	7	44	43	55	57	75.5	82	87.5	91	66.875	19.4289	6.86915
BY37	8	42.5	46	44	56.5	78	75	81	83	63.25	17.7482	6.27495
BY49	9	47	43.5	56	42	79	77	79	80	62.9375	17.416	6.15748
BY35	10	39	29.5	48.5	34	71	65	68.5	69.5	53.125	17.3612	6.13811
	Tiller/Plant
	1	34	35	26	34	57	64	63	66		16.5955	5.8674
	2	33	36	41	47	63	62	56	59		11.9754	4.23395
	3	29	41	33	33	49	52	61	48		11.1195	3.93133
	4	33	30	30	32	69	61	57	66		17.4826	6.18105
	5	30	41	36	15	55	51	42	49		12.9442	4.57648
	6	16	27	21	26	32	52	32	32		10.6737	3.77373
	7	37	23	29	29	45	52	55	62		14.1421	5
	8	41	35	25	35	36	59	69	44		14.3328	5.0674
	9	38	40	47	35	60	66	64	66		13.3844	4.73211
	10	20	33	31	31	56	50	45	47		12.1589	4.29883
	Leaf number
	1	175	146	130	80	184	190.4	201.6	202.4		42.4961	15.0246
	2	137	165	113	114	174.4	184.8	172	190.4		30.8487	10.9067
	3	185	176	103	200	218.4	216.8	235	202.4		40.6362	14.3671
	4	84	124	98	76	161.6	177.6	156	200.8		46.0814	16.2922
	5	117	129	113	57	158.4	141.6	129.6	147.2		31.0452	10.9761
	6	144	109	110	149	118.4	188.8	120	117.6		27.2776	9.6441
	7	134	73	65	110	155.2	192	169.6	177.6		47.8649	16.9228
	8	174	121	110	100	156.8	218.4	233.6	183.2		49.5074	17.5035
	9	137	97	99	177	223.2	183.2	179.2	230.4		50.851	17.9785
	10	72	170	169	231	199.2	209.6	230.4	206.4		51.6647	18.2662
	Inflorescence number
	1	59	48	37	51	72	82	96	66		19.2535	6.80713
	2	49	50	47	60	80	68	50	71		12.3744	4.375
	3	48	72	41	51	63	75	86	67		15.2263	5.3833
	4	51	33	35	45	99	91	58	10		29.8221	10.5437
	5	46	57	47	40	59	57	60	62		8.01784	2.83473
	6	18	36	35	44	35	60	37	28		12.1177	4.28426
	7	64	38	46	32	65	85	76	78		19.6687	6.95393
	8	58	45	40	46	74	74	73	62		14.0509	4.96775
	9	51	46	51	63	99	65	62	73		16.7907	5.93642
	10	38	47	66	80	71	66	87	66		16.0396	5.67084
	Inflorescence weight
	1	6.586	4.352	5.379	6.299	7.1025	11.3025	10.8025	8.1025		2.46612	0.871905
	2	8.453	8.065	6.911	7.715	12.0175	10.9175	6.7175	7.0175		1.96107	0.693342
	3	5.162	8.784	5.52	6.733	8.277	9.677	9.777	9.377		1.86346	0.658834
	4	5.048	5.437	4.697	5.078	9.93425	11.1342	9.63425	10.8343		2.88823	1.02114
	5	8.93	9.033	8.18	5.424	14.2513	10.4512	10.0512	11.8513		2.60826	0.922158
	6	4.126	4.156	3.582	5.074	9.519	6.619	8.819	7.819		2.30748	0.815817
	7	7.6	5.514	8.506	4.868	7.53075	11.8308	10.0307	8.93075		2.27435	0.804102
	8	7.423	4.733	4.49	6.126	7.48	8.98	12.38	8.68		2.5634	0.906299
	9	8.559	5.701	7.555	13.179	10.2665	10.7665	10.9665	12.2665		2.4872	0.879358
	10	3.696	5.076	7.846	4.029	6.68875	8.28875	6.88875	6.78875		1.70577	0.603081
		Seed number
BY12	1	7006.38	4629.79	5722.34	6701.06	8878.12	14128.1	13503.1	10128.1	8837.13	3520.4	1244.65
BY13	2	7163.56	6834.75	5856.78	6538.14	18208.3	16541.7	10178	10632.6	10244.2	4741	1676.2
BY34	3	5735.56	9760	6133.33	7481.11	10093.9	11801.2	11923.2	11435.4	9295.46	2523.6	892.229
BY7	4	4589.09	4942.73	4270	4616.36	5031.14	10122	8758.41	13849.3	7022.39	3521.45	1245.02
BY16	5	6116.44	6186.99	5602.74	3715.07	12478.9	7684.74	7390.62	6714.15	6986.2	2532.77	895.468
BY25	6	4045.1	4074.51	3511.76	4974.51	9676.61	5337.9	7112.1	4305.65	5379.77	2061.83	728.968
BY17	7	7307.69	5301.92	8178.85	4680.77	13275.6	9858.96	8358.96	5442.29	7800.63	2839.74	1004
BY37	8	6290.68	4011.02	3805.08	5191.53	6338.98	7610.17	10491.5	7355.93	6386.86	2172.37	768.05
BY49	9	6902.42	4597.58	6092.74	8628	7555	10312.9	6615.91	15680.6	8298.14	3434.22	1214.18
BY35	10	3080	4230	6538.33	3357.5	5431.94	9209.72	7654.17	9543.06	6130.59	2527.28	893.528
	Shoot biomass
	1	9.48	10.19	8.37	11.68	37	39.6	39.2	38.4		15.3433	5.42469
	2	11.72	10.45	11.7	12.31	45.9	41.4	30.4	36.7		15.108	5.34149
	3	8.59	10.04	10.41	10.1	27.4	32.5	37.2	30.7		12.1578	4.29844
	4	9.71	10.04	8.47	8.73	43.4	43	37.2	37.8		16.7777	5.93181
	5	11.74	12.91	11.17	6.94	53.4	42.1	35.8	44.2		18.4468	6.52194
	6	8.93	8.1	6.69	9.62	39	28.6	38.5	37.4		15.0882	5.33449
	7	8.98	7.2	10.62	7.13	30.8	43.1	36.5	36.6		15.5021	5.48082
	8	13.31	8.44	6.65	9.78	26	36.5	31	36.8		12.8928	4.55828
	9	10.36	7.7	9.46	12.54	39.8	38.7	41	43.4		16.5208	5.84098
	10	6.18	5.72	10.4	9.74	38.1	38.3	34.8	24.1		14.56	5.14774
	Root biomass
	1	9.62	10.72	12.21	8.11	16.1	12.4	10.3	24.9		5.3454	1.88988
	2	15.6	10.1	14.2	11.9	18.2	32.5	16.4	25.4		7.43946	2.63025
	3	11	14.7	14.2	15.1	16.9	6.7	14.2	7.1		3.8133	1.3482
	4	7.58	14.6	14.2	13.8	13.5	13.3	11.8	12.5		2.23995	0.791942
	5	17	12.7	9.77	4.41	11.3	10.3	4.5	11.1		4.1522	1.46802
	6	13.8	10.5	11.1	11.7	14.4	14.4	7.8	25.9		5.42007	1.91628
	7	8.49	7.11	11.6	8.73	7.1	12.3	13.3	9.3		2.37094	0.838254
	8	12.4	8.95	8.002	9.13	6.4	17.8	25.8	10.5		6.43941	2.27667
	9	9.87	8.74	10	10.7	10.9	12.7	10	22.3		4.35179	1.53859
	10	6.94	8.13	13.3	10.6	20.8	34.8	23.9	10.5		9.63248	3.4056
	Days to flower initiation
	1	44	41	44	41	37	43	38	41		2.58775	0.914906
	2	40	43	44	40	36	40	40	40		2.38672	0.843833
	3	52	47	45	51	40	41	40	40		5.04268	1.78285
	4	43	50	41	47	40	40	34	38		5.0409	1.78223
	5	48	47	49	48	42	43	41	43		3.18198	1.125
	6	53	43	42	47	47	40	47	45		4	1.41421
	7	42	43	39	44	40	42	41	42		1.59799	0.564975
	8	44	41	43	43	47	40	43	43		2.0702	0.731925
	9	43	43	43	43	41	43	47	47		2.12132	0.75
	10	52	53	44	53	49	41	47	43		4.74342	1.67705

## Sheet: Sheet2
bcor	Ht	Tiller	Laef nu	Seedhead	Seedhead wt	Shoot biomass	Root bio	DF	yield	R/S
10	10	1	1											bcor	Ht	Tiller	Laef nu	Seedhead	Seedhead wt	Shoot biomass	Root bio	DF	yield	R/S
1	62.9	47	134.7	52.7	7.7	24.8	12.7	42	7022	1.38		17/7		NV=10 NO. OF OBS.= 10
2	61.2	47	163.6	63.9	7.5	24.2	13	41	8837	1.36		17/12		S.NO. MEAN SE
3	63.7	50	156.3	59.4	8.5	25.1	18	40	10244	2.31		17/13		1 62.71 5.048
4	70.3	40	124.1	53.5	9.8	27.3	10.1	45	6986	6.75		17/16		2 43.20 6.321
5	66.9	41	134.5	60.5	8.1	22.7	9.7	42	7801	1.43		17/17		3 155.11 23.293
6	66.7	30	132.1	36.6	6.2	22.1	13.7	45	5380	1.5		17/25		4 57.73 8.541
7	56.2	43	192.1	62.9	7.9	20.9	12.5	44	9295	15.1		17/34		5 7.93 1.253
8	53.1	39	185.9	65.1	6.2	20.9	16.1	48	6130	7.16		17/35		6 23.45 2.227
9	63.2	43	162.1	59	7.5	21.1	12.4	43	6387	1		17/37		7 13.01 2.501
10	62.9	52	165.7	63.7	9.9	25.4	11.9	44	8298	2.99		17/49		8 43.40 2.319
														9 7638.00 1534.018
														10 4.10 4.475
														CORRELATION MATRIX
														1 2 3 4 5 6 7 8 9
														2 -.144
														3 -.907 .276
														4 -.557 .663 .674
														5 .459 .597 -.215 .279
														6 .610 .436 -.558 -.073 .758
														7 -.486 .124 .410 .058 -.409 -.183
														8 -.337 -.567 .234 -.100 -.276 -.331 -.037
														9 -.135 .728 .335 .556 .475 .281 .217 -.650
														10 -.503 -.100 .565 .288 .065 -.264 -.017 .445 .230
														Critical Value of r at 5% = .632
														-------------------------------------------------------------------------------
